# Supplementary material for: De Novo Small Supernumerary Marker Chromosomes Arising From Partial Trisomy Rescue
Source: Front Genet. 2020 Feb 27;11:132. doi: 10.3389/fgene.2020.00132 (PMC7056893; doi:10.3389/fgene.2020.00132)
Supplement: Supplementary file 2 [file Table_1.xlsx]

## Sheet: Sheet1
Supplemental Table 1. The results of microsatellite analysis
Locus	Chromosomal position	Patient	Father	Mother	Assessment
D15S541	15q11.2	(140)/148/150	148	140/150	*
D15S542		147/149	139/149	147/149	Not informative
D15S1035		242/250	238/250	242/250	Not informative
D15S11		243/259	249/259	243/259	Not informative
D15S128		197/(199)/(205)	199/205	197/205	*
D15S113	15q12	130/(138)	138	130	*
D15S1048	15q13.1	200/220/224	220/222	200/224	*
D15S1043		(91)/101	91/99	91/101	*
D15S165	15q13.3	180	180/182	180	Not informative
D15S1124		285	285	285	Not informative
D15S976		(141)/147	147	141/147	*
D15S1007	15q14	169/173	167/177	169/173	Maternal heterodisomy
D15S1012		101	101	101/107	Not informative
D15S994	15q15.1	315	305/315	313/315	Not informative
D15S978	15q21.1	187	193/205	187	Maternal disomy
D15S117	15q21.3	135/143	135/143	135/143	Not informative
D15S205	15q25.2	145	155/159	145	Maternal disomy
D15S127	15q26.1	142	126	142/150	Maternal isodisomy
D15S120	15q26.3	168	162/168	148/168	Not informative
D15S642		206/210	202/210	198/206	Biparental pattern
The Arabic numbers represent the sizes of the PCR products in bp.
The numbers in parentheses of the patient are minor peaks of maternal or paternal origin.
*Loci with minor peaks in the patient.
